# Supplementary material for: Hyaluronate-Thiol Passivation Enhances Gold Nanoparticle Peritumoral Distribution When Administered Intratumorally in Lung Cancer
Source: Biomedicines. 2021 Oct 28;9(11):1561. doi: 10.3390/biomedicines9111561 (PMC8615404; doi:10.3390/biomedicines9111561)
Supplement: Supplementary file 1 [file biomedicines-09-01561-s001.zip]

Archive with 1 entries (1 files):
- biomedicines-1422507-supplementary.pdf
